# Supplementary material for: Pathophysiological Mechanisms in Long COVID: A Mixed Method Systematic Review
Source: Int J Environ Res Public Health. 2024 Apr 12;21(4):473. doi: 10.3390/ijerph21040473 (PMC11050596; doi:10.3390/ijerph21040473)
Supplement: Supplementary file 1 [file ijerph-21-00473-s001.zip]

Archive with 2 entries (2 files):
- Table S1_ Summary of findings in Review 1 . Draft 2. NDB edits 10.4.24.pdf
- Table S2_ Summary of findings in Review 2. Draft 2. NDB edits 10.4.24.pdf
